# Supplementary material for: Exploring the Bioactive Secondary Metabolites of Two Argentine Trichoderma afroharzianum Strains
Source: J Fungi (Basel). 2025 Jun 17;11(6):457. doi: 10.3390/jof11060457 (PMC12194781; doi:10.3390/jof11060457)
Supplement: Supplementary file 1 [file jof-11-00457-s001.zip]

Archive with 2 entries (2 files):
- Figure S1. Phylogenetic tree of T. afroharzianum strains, including all isolates from the study (10BR1, UEPA AR12, and others).pdf
- Supplementary File.pdf
